# Supplementary material for: Theosbaena loko sp. n. a new stygobiotic microshrimp (Thermosbaenacea: Halosbaenidae) from southern Thailand
Source: Biodivers Data J. 2020 Nov 10;8:e59528. doi: 10.3897/BDJ.8.e59528 (PMC7672030; doi:10.3897/BDJ.8.e59528)
Supplement: XML Treatment for Theosbaena loko [file BDJ.8.e59528-treatment1.xml]

<!DOCTYPE tp:taxon-treatment
  PUBLIC "-//TaxonX//DTD Taxonomic Treatment Publishing DTD v0 20100105//EN" "tax-treatment-NSO.dtd">
<tp:taxon-treatment xmlns:tp="http://www.plazi.org/taxpub"><tp:treatment-meta><mixed-citation publication-type="journal"><person-group><name><surname>Jantarit</surname><given-names>Sopark</given-names></name><name><surname>Promdam</surname><given-names>Rueangrit</given-names></name><name><surname>Wongkamhaeng</surname><given-names>Koraon</given-names></name></person-group><article-title><italic><tp:taxon-name><tp:taxon-name-part taxon-name-part-type="genus" reg="Theosbaena">Theosbaena</tp:taxon-name-part> <tp:taxon-name-part taxon-name-part-type="species" reg="loko">loko</tp:taxon-name-part></tp:taxon-name></italic> sp. n. a new stygobiotic microshrimp (<tp:taxon-name><tp:taxon-name-part taxon-name-part-type="order">Thermosbaenacea</tp:taxon-name-part></tp:taxon-name>: <tp:taxon-name><tp:taxon-name-part taxon-name-part-type="family">Halosbaenidae</tp:taxon-name-part></tp:taxon-name>) from southern Thailand</article-title><source>Biodivers Data J</source><day>10</day><month>11</month><year>2020</year><volume>8</volume><pub-id pub-id-type="doi">10.3897/BDJ.8.e59528</pub-id></mixed-citation></tp:treatment-meta><tp:nomenclature><tp:taxon-name><object-id xmlns:xlink="http://www.w3.org/1999/xlink" content-type="arpha" xlink:type="simple">91813815-9781-553C-9F6D-94A6C2FAB706</object-id><tp:taxon-name-part taxon-name-part-type="genus">Theosbaena</tp:taxon-name-part> <tp:taxon-name-part taxon-name-part-type="species">loko</tp:taxon-name-part><object-id xmlns:xlink="http://www.w3.org/1999/xlink" content-type="zoobank" xlink:type="simple" object-id-type="ZooBank">144D7969-87BD-46A3-B3FF-A212230EB451</object-id></tp:taxon-name><tp:taxon-status xmlns:xlink="http://www.w3.org/1999/xlink" xlink:type="simple">sp. n.</tp:taxon-status></tp:nomenclature><tp:treatment-sec sec-type="materials"><title>Materials</title><list list-type="alpha-lower" list-content="occurrences"><list-item><p><bold>Type status:</bold> <named-content xmlns:xlink="http://www.w3.org/1999/xlink" content-type="dwc:typeStatus" xlink:type="simple">Holotype</named-content>. <bold>Occurrence:</bold> catalogNumber: <named-content xmlns:xlink="http://www.w3.org/1999/xlink" content-type="dwc:catalogNumber" xlink:type="simple">PSUZC-PK6001-01-03</named-content>; recordedBy: <named-content xmlns:xlink="http://www.w3.org/1999/xlink" content-type="dwc:recordedBy" xlink:type="simple">Koraon Wongkamhaeng</named-content>; individualCount: <named-content xmlns:xlink="http://www.w3.org/1999/xlink" content-type="dwc:individualCount" xlink:type="simple">1</named-content>; sex: <named-content xmlns:xlink="http://www.w3.org/1999/xlink" content-type="dwc:sex" xlink:type="simple">male</named-content>; lifeStage: <named-content xmlns:xlink="http://www.w3.org/1999/xlink" content-type="dwc:lifeStage" xlink:type="simple">adult</named-content>; preparations: <named-content xmlns:xlink="http://www.w3.org/1999/xlink" content-type="dwc:preparations" xlink:type="simple">Specimen was examined and dissected in 70% ethanol. All appendages were embedded in glycerine medium and mounted on a series of glass slides.</named-content>; <bold>Taxon:</bold> scientificName: <named-content xmlns:xlink="http://www.w3.org/1999/xlink" content-type="dwc:scientificName" xlink:type="simple"><italic><tp:taxon-name><tp:taxon-name-part taxon-name-part-type="genus" reg="Theosbaena">Theosbaena</tp:taxon-name-part> <tp:taxon-name-part taxon-name-part-type="species" reg="loko">loko</tp:taxon-name-part></tp:taxon-name></italic></named-content>; kingdom: <named-content xmlns:xlink="http://www.w3.org/1999/xlink" content-type="dwc:kingdom" xlink:type="simple"><tp:taxon-name><tp:taxon-name-part taxon-name-part-type="kingdom">Animalia</tp:taxon-name-part></tp:taxon-name></named-content>; phylum: <named-content xmlns:xlink="http://www.w3.org/1999/xlink" content-type="dwc:phylum" xlink:type="simple"><tp:taxon-name><tp:taxon-name-part taxon-name-part-type="phylum">Arthropoda</tp:taxon-name-part></tp:taxon-name></named-content>; class: <named-content xmlns:xlink="http://www.w3.org/1999/xlink" content-type="dwc:class" xlink:type="simple"><tp:taxon-name><tp:taxon-name-part taxon-name-part-type="class">Malacostraca</tp:taxon-name-part></tp:taxon-name></named-content>; order: <named-content xmlns:xlink="http://www.w3.org/1999/xlink" content-type="dwc:order" xlink:type="simple"><tp:taxon-name><tp:taxon-name-part taxon-name-part-type="order">Thermosbaenacea</tp:taxon-name-part></tp:taxon-name></named-content>; family: <named-content xmlns:xlink="http://www.w3.org/1999/xlink" content-type="dwc:family" xlink:type="simple"><tp:taxon-name><tp:taxon-name-part taxon-name-part-type="family">Halosbaenidae</tp:taxon-name-part></tp:taxon-name></named-content>; genus: <named-content xmlns:xlink="http://www.w3.org/1999/xlink" content-type="dwc:genus" xlink:type="simple"><tp:taxon-name><tp:taxon-name-part taxon-name-part-type="genus">Theosbaena</tp:taxon-name-part></tp:taxon-name></named-content>; specificEpithet: <named-content xmlns:xlink="http://www.w3.org/1999/xlink" content-type="dwc:specificEpithet" xlink:type="simple"><tp:taxon-name><tp:taxon-name-part taxon-name-part-type="genus" reg="Theosbaena"/><tp:taxon-name-part taxon-name-part-type="species" reg="loko">loko</tp:taxon-name-part></tp:taxon-name></named-content>; <bold>Location:</bold> country: <named-content xmlns:xlink="http://www.w3.org/1999/xlink" content-type="dwc:country" xlink:type="simple">Thailand</named-content>; stateProvince: <named-content xmlns:xlink="http://www.w3.org/1999/xlink" content-type="dwc:stateProvince" xlink:type="simple">Phatthalung</named-content>; county: <named-content xmlns:xlink="http://www.w3.org/1999/xlink" content-type="dwc:county" xlink:type="simple">Thailand</named-content>; locality: <named-content xmlns:xlink="http://www.w3.org/1999/xlink" content-type="dwc:locality" xlink:type="simple">isolated limestone of Tham Loko (Loko Cave), Khao Chiason District, Phatthalung Province</named-content>; verbatimElevation: <named-content xmlns:xlink="http://www.w3.org/1999/xlink" content-type="dwc:verbatimElevation" xlink:type="simple">17 meters above sea level</named-content>; locationRemarks: <named-content xmlns:xlink="http://www.w3.org/1999/xlink" content-type="dwc:locationRemarks" xlink:type="simple">25 Oct. 2017, dark zone of cave, by hand, leg. R. Promdam (sample # THA_SJ_PLG05)</named-content>; verbatimCoordinates: <named-content xmlns:xlink="http://www.w3.org/1999/xlink" content-type="dwc:verbatimCoordinates" xlink:type="simple"><named-content content-type="dwc:verbatimCoordinates" xlink:type="simple">7 26'53.2"N 100 07'30.5"E</named-content></named-content>; georeferenceProtocol: <named-content xmlns:xlink="http://www.w3.org/1999/xlink" content-type="dwc:georeferenceProtocol" xlink:type="simple">label</named-content>; <bold>Identification:</bold> identifiedBy: <named-content xmlns:xlink="http://www.w3.org/1999/xlink" content-type="dwc:identifiedBy" xlink:type="simple">Koraon Wongkamhaeng</named-content>; dateIdentified: <named-content xmlns:xlink="http://www.w3.org/1999/xlink" content-type="dwc:dateIdentified" xlink:type="simple">2020</named-content>; <bold>Event:</bold> samplingProtocol: <named-content xmlns:xlink="http://www.w3.org/1999/xlink" content-type="dwc:samplingProtocol" xlink:type="simple">hand collecting</named-content>; eventDate: <named-content xmlns:xlink="http://www.w3.org/1999/xlink" content-type="dwc:eventDate" xlink:type="simple">25/10/2017</named-content>; <bold>Record Level:</bold> language: <named-content xmlns:xlink="http://www.w3.org/1999/xlink" content-type="dwc:language" xlink:type="simple">en</named-content>; collectionCode: <named-content xmlns:xlink="http://www.w3.org/1999/xlink" content-type="dwc:collectionCode" xlink:type="simple">Crustaceans</named-content>; basisOfRecord: <named-content xmlns:xlink="http://www.w3.org/1999/xlink" content-type="dwc:basisOfRecord" xlink:type="simple">PreservedSpecimen</named-content></p></list-item><list-item><p><bold>Type status:</bold> <named-content xmlns:xlink="http://www.w3.org/1999/xlink" content-type="dwc:typeStatus" xlink:type="simple">Paratype</named-content>. <bold>Occurrence:</bold> catalogNumber: <named-content xmlns:xlink="http://www.w3.org/1999/xlink" content-type="dwc:catalogNumber" xlink:type="simple">PSUZC-PK6001-04</named-content>; recordedBy: <named-content xmlns:xlink="http://www.w3.org/1999/xlink" content-type="dwc:recordedBy" xlink:type="simple">Koraon Wongkamhaeng</named-content>; individualCount: <named-content xmlns:xlink="http://www.w3.org/1999/xlink" content-type="dwc:individualCount" xlink:type="simple">1</named-content>; sex: <named-content xmlns:xlink="http://www.w3.org/1999/xlink" content-type="dwc:sex" xlink:type="simple">male</named-content>; lifeStage: <named-content xmlns:xlink="http://www.w3.org/1999/xlink" content-type="dwc:lifeStage" xlink:type="simple">adult</named-content>; preparations: <named-content xmlns:xlink="http://www.w3.org/1999/xlink" content-type="dwc:preparations" xlink:type="simple">Preserved in 70% ethyl alcohol</named-content>; <bold>Taxon:</bold> scientificName: <named-content xmlns:xlink="http://www.w3.org/1999/xlink" content-type="dwc:scientificName" xlink:type="simple"><italic><tp:taxon-name><tp:taxon-name-part taxon-name-part-type="genus" reg="Theosbaena">Theosbaena</tp:taxon-name-part> <tp:taxon-name-part taxon-name-part-type="species" reg="loko">loko</tp:taxon-name-part></tp:taxon-name></italic></named-content>; kingdom: <named-content xmlns:xlink="http://www.w3.org/1999/xlink" content-type="dwc:kingdom" xlink:type="simple"><tp:taxon-name><tp:taxon-name-part taxon-name-part-type="kingdom">Animalia</tp:taxon-name-part></tp:taxon-name></named-content>; phylum: <named-content xmlns:xlink="http://www.w3.org/1999/xlink" content-type="dwc:phylum" xlink:type="simple"><tp:taxon-name><tp:taxon-name-part taxon-name-part-type="phylum">Arthropoda</tp:taxon-name-part></tp:taxon-name></named-content>; class: <named-content xmlns:xlink="http://www.w3.org/1999/xlink" content-type="dwc:class" xlink:type="simple"><tp:taxon-name><tp:taxon-name-part taxon-name-part-type="class">Malacostraca</tp:taxon-name-part></tp:taxon-name></named-content>; order: <named-content xmlns:xlink="http://www.w3.org/1999/xlink" content-type="dwc:order" xlink:type="simple"><tp:taxon-name><tp:taxon-name-part taxon-name-part-type="order">Thermosbaenacea</tp:taxon-name-part></tp:taxon-name></named-content>; family: <named-content xmlns:xlink="http://www.w3.org/1999/xlink" content-type="dwc:family" xlink:type="simple"><tp:taxon-name><tp:taxon-name-part taxon-name-part-type="family">Halosbaenidae</tp:taxon-name-part></tp:taxon-name></named-content>; genus: <named-content xmlns:xlink="http://www.w3.org/1999/xlink" content-type="dwc:genus" xlink:type="simple"><tp:taxon-name><tp:taxon-name-part taxon-name-part-type="genus">Theosbaena</tp:taxon-name-part></tp:taxon-name></named-content>; specificEpithet: <named-content xmlns:xlink="http://www.w3.org/1999/xlink" content-type="dwc:specificEpithet" xlink:type="simple"><tp:taxon-name><tp:taxon-name-part taxon-name-part-type="genus" reg="Theosbaena"/><tp:taxon-name-part taxon-name-part-type="species" reg="loko">loko</tp:taxon-name-part></tp:taxon-name></named-content>; <bold>Location:</bold> country: <named-content xmlns:xlink="http://www.w3.org/1999/xlink" content-type="dwc:country" xlink:type="simple">Thailand</named-content>; stateProvince: <named-content xmlns:xlink="http://www.w3.org/1999/xlink" content-type="dwc:stateProvince" xlink:type="simple">Phatthalung</named-content>; county: <named-content xmlns:xlink="http://www.w3.org/1999/xlink" content-type="dwc:county" xlink:type="simple">Thailand</named-content>; locality: <named-content xmlns:xlink="http://www.w3.org/1999/xlink" content-type="dwc:locality" xlink:type="simple">isolated limestone of Tham Loko (Loko Cave), Khao Chiason District, Phatthalung Province</named-content>; verbatimElevation: <named-content xmlns:xlink="http://www.w3.org/1999/xlink" content-type="dwc:verbatimElevation" xlink:type="simple">17 meters above sea level</named-content>; locationRemarks: <named-content xmlns:xlink="http://www.w3.org/1999/xlink" content-type="dwc:locationRemarks" xlink:type="simple">25 Oct. 2017, dark zone of cave, by hand, leg. R. Promdam (sample # THA_SJ_PLG05)</named-content>; verbatimCoordinates: <named-content xmlns:xlink="http://www.w3.org/1999/xlink" content-type="dwc:verbatimCoordinates" xlink:type="simple"><named-content content-type="dwc:verbatimCoordinates" xlink:type="simple">7 26'53.2"N 100 07'30.5"E</named-content></named-content>; georeferenceProtocol: <named-content xmlns:xlink="http://www.w3.org/1999/xlink" content-type="dwc:georeferenceProtocol" xlink:type="simple">label</named-content>; <bold>Identification:</bold> identifiedBy: <named-content xmlns:xlink="http://www.w3.org/1999/xlink" content-type="dwc:identifiedBy" xlink:type="simple">Koraon Wongkamhaeng</named-content>; dateIdentified: <named-content xmlns:xlink="http://www.w3.org/1999/xlink" content-type="dwc:dateIdentified" xlink:type="simple">2020</named-content>; <bold>Event:</bold> samplingProtocol: <named-content xmlns:xlink="http://www.w3.org/1999/xlink" content-type="dwc:samplingProtocol" xlink:type="simple">hand collecting</named-content>; eventDate: <named-content xmlns:xlink="http://www.w3.org/1999/xlink" content-type="dwc:eventDate" xlink:type="simple">25/10/2017</named-content>; <bold>Record Level:</bold> language: <named-content xmlns:xlink="http://www.w3.org/1999/xlink" content-type="dwc:language" xlink:type="simple">en</named-content>; collectionCode: <named-content xmlns:xlink="http://www.w3.org/1999/xlink" content-type="dwc:collectionCode" xlink:type="simple">Crustaceans</named-content>; basisOfRecord: <named-content xmlns:xlink="http://www.w3.org/1999/xlink" content-type="dwc:basisOfRecord" xlink:type="simple">PreservedSpecimen</named-content></p></list-item><list-item><p><bold>Type status:</bold> <named-content xmlns:xlink="http://www.w3.org/1999/xlink" content-type="dwc:typeStatus" xlink:type="simple">Other material</named-content>. <bold>Occurrence:</bold> recordedBy: <named-content xmlns:xlink="http://www.w3.org/1999/xlink" content-type="dwc:recordedBy" xlink:type="simple">Koraon Wongkamhaeng</named-content>; individualCount: <named-content xmlns:xlink="http://www.w3.org/1999/xlink" content-type="dwc:individualCount" xlink:type="simple">6</named-content>; sex: <named-content xmlns:xlink="http://www.w3.org/1999/xlink" content-type="dwc:sex" xlink:type="simple">female</named-content>; lifeStage: <named-content xmlns:xlink="http://www.w3.org/1999/xlink" content-type="dwc:lifeStage" xlink:type="simple">adult</named-content>; preparations: <named-content xmlns:xlink="http://www.w3.org/1999/xlink" content-type="dwc:preparations" xlink:type="simple">Preserved in 70% ethyl alcohol</named-content>; <bold>Taxon:</bold> scientificName: <named-content xmlns:xlink="http://www.w3.org/1999/xlink" content-type="dwc:scientificName" xlink:type="simple"><italic><tp:taxon-name><tp:taxon-name-part taxon-name-part-type="genus" reg="Theosbaena">Theosbaena</tp:taxon-name-part> <tp:taxon-name-part taxon-name-part-type="species" reg="loko">loko</tp:taxon-name-part></tp:taxon-name></italic></named-content>; kingdom: <named-content xmlns:xlink="http://www.w3.org/1999/xlink" content-type="dwc:kingdom" xlink:type="simple"><tp:taxon-name><tp:taxon-name-part taxon-name-part-type="kingdom">Animalia</tp:taxon-name-part></tp:taxon-name></named-content>; phylum: <named-content xmlns:xlink="http://www.w3.org/1999/xlink" content-type="dwc:phylum" xlink:type="simple"><tp:taxon-name><tp:taxon-name-part taxon-name-part-type="phylum">Arthropoda</tp:taxon-name-part></tp:taxon-name></named-content>; class: <named-content xmlns:xlink="http://www.w3.org/1999/xlink" content-type="dwc:class" xlink:type="simple"><tp:taxon-name><tp:taxon-name-part taxon-name-part-type="class">Malacostraca</tp:taxon-name-part></tp:taxon-name></named-content>; order: <named-content xmlns:xlink="http://www.w3.org/1999/xlink" content-type="dwc:order" xlink:type="simple"><tp:taxon-name><tp:taxon-name-part taxon-name-part-type="order">Thermosbaenacea</tp:taxon-name-part></tp:taxon-name></named-content>; family: <named-content xmlns:xlink="http://www.w3.org/1999/xlink" content-type="dwc:family" xlink:type="simple"><tp:taxon-name><tp:taxon-name-part taxon-name-part-type="family">Halosbaenidae</tp:taxon-name-part></tp:taxon-name></named-content>; genus: <named-content xmlns:xlink="http://www.w3.org/1999/xlink" content-type="dwc:genus" xlink:type="simple"><tp:taxon-name><tp:taxon-name-part taxon-name-part-type="genus">Theosbaena</tp:taxon-name-part></tp:taxon-name></named-content>; specificEpithet: <named-content xmlns:xlink="http://www.w3.org/1999/xlink" content-type="dwc:specificEpithet" xlink:type="simple"><tp:taxon-name><tp:taxon-name-part taxon-name-part-type="genus" reg="Theosbaena"/><tp:taxon-name-part taxon-name-part-type="species" reg="loko">loko</tp:taxon-name-part></tp:taxon-name></named-content>; <bold>Location:</bold> country: <named-content xmlns:xlink="http://www.w3.org/1999/xlink" content-type="dwc:country" xlink:type="simple">Thailand</named-content>; stateProvince: <named-content xmlns:xlink="http://www.w3.org/1999/xlink" content-type="dwc:stateProvince" xlink:type="simple">Phatthalung</named-content>; county: <named-content xmlns:xlink="http://www.w3.org/1999/xlink" content-type="dwc:county" xlink:type="simple">Thailand</named-content>; locality: <named-content xmlns:xlink="http://www.w3.org/1999/xlink" content-type="dwc:locality" xlink:type="simple">isolated limestone of Tham Loko (Loko Cave), Khao Chiason District, Phatthalung Province</named-content>; verbatimElevation: <named-content xmlns:xlink="http://www.w3.org/1999/xlink" content-type="dwc:verbatimElevation" xlink:type="simple">17 meters above sea level</named-content>; locationRemarks: <named-content xmlns:xlink="http://www.w3.org/1999/xlink" content-type="dwc:locationRemarks" xlink:type="simple">25 Oct. 2017, dark zone of cave, by hand, leg. R. Promdam (sample # THA_SJ_PLG05)</named-content>; verbatimCoordinates: <named-content xmlns:xlink="http://www.w3.org/1999/xlink" content-type="dwc:verbatimCoordinates" xlink:type="simple"><named-content content-type="dwc:verbatimCoordinates" xlink:type="simple">7 26'53.2"N 100 07'30.5"E</named-content></named-content>; georeferenceProtocol: <named-content xmlns:xlink="http://www.w3.org/1999/xlink" content-type="dwc:georeferenceProtocol" xlink:type="simple">label</named-content>; <bold>Identification:</bold> identifiedBy: <named-content xmlns:xlink="http://www.w3.org/1999/xlink" content-type="dwc:identifiedBy" xlink:type="simple">Koraon Wongkamhaeng</named-content>; dateIdentified: <named-content xmlns:xlink="http://www.w3.org/1999/xlink" content-type="dwc:dateIdentified" xlink:type="simple">2020</named-content>; <bold>Event:</bold> samplingProtocol: <named-content xmlns:xlink="http://www.w3.org/1999/xlink" content-type="dwc:samplingProtocol" xlink:type="simple">hand collecting</named-content>; eventDate: <named-content xmlns:xlink="http://www.w3.org/1999/xlink" content-type="dwc:eventDate" xlink:type="simple">25/10/2017</named-content>; <bold>Record Level:</bold> language: <named-content xmlns:xlink="http://www.w3.org/1999/xlink" content-type="dwc:language" xlink:type="simple">en</named-content>; collectionCode: <named-content xmlns:xlink="http://www.w3.org/1999/xlink" content-type="dwc:collectionCode" xlink:type="simple">Crustaceans</named-content>; basisOfRecord: <named-content xmlns:xlink="http://www.w3.org/1999/xlink" content-type="dwc:basisOfRecord" xlink:type="simple">PreservedSpecimen</named-content></p></list-item></list></tp:treatment-sec><tp:treatment-sec sec-type="Description"><title>Description</title><p><bold>Male.</bold> Body length 2.46 mm from head anterior margin to telson distal margin. Carapace reaching up to fourth pedigerous somite. Ocular scales present, broadly rounded, with longest dimension in medial third. Ocular scale 1.3x as long as broad, overlapping base of antenna I. Carapace extending to pereonite 2.</p><p>Antenna 1 (Fig. <xref ref-type="fig" rid="F6198874">3</xref>) 1.2x body length, biramous, peduncle of 3 segments, lined with setae on dorsal and ventral sides. Primary flagellum with 20 segments, each with a distoapical seta; terminal segment on each flagellum with 2 apical setae, accessory flagellum with 12 segments.</p><p><bold>Antenna 2</bold> (Fig. <xref ref-type="fig" rid="F6198874">3</xref>) uniramous, 0.3x body length, peduncle of 5 segments, distomedian margin of segment 1 with one simple seta (type IIA1). Flagellum with 7 segments, terminal segment with 2 apical setae.</p><p><bold>Labrum</bold> round, 2.0x as long as broad, smooth, distal margin with fine, short microsetae. Labrum and labium without peculiarities.</p><p><bold>Labium</bold> deeply cleft, margined with fine setae, with cleft margined with microsetae.</p><p><bold>Mandible</bold> (Fig. <xref ref-type="fig" rid="F6198931">4</xref>, LMD and 4RMD) with palp of 3 segments, ratio of segments 1–3 as 1:2:1; segments 1 subtriangular and unarmed; segment 2 elongate, medially extended, naked; segments 2 subcylindrical, lateral surface, distal portion bearing 6 macrosetae; segments 3 subcylindrical, subterminal bearing a plumose seta and distal bearing 2 plumose setae. Corpus mandibula left pars incisiva 6-dentate, right pars incisiva 5-dentate; left lacinia mobilis 4-dentate; right lacinia mobilis 6-dentate.</p><p><bold>Maxilla I</bold> (Fig. <xref ref-type="fig" rid="F6198931">4</xref>, MX1) with coxal endite margined with a row of 5 plumose setae and 6 simple setae, respectively; basal endite with 2 rows of 6-toothed macrosetae and 3 simple setae;endopod unsegmented with one medial simple seta and apically lined with 4 plumose setae, 4x as long as proximal segment; exopod vestigial, represented by long plumose seta.</p><p><bold>Maxilla 2</bold> (Fig. <xref ref-type="fig" rid="F6198931">4</xref>, MX2) coxal endite medial surface lined with 19 long plumose macrosetae, distal surface with 3 plumose setae and 5 simple setae; basipod with 2 endites, proximal endite bilobed, each apex margined with 2 rows of plumidenticulate macrosetae, basipodal endite 3 apex margined with longer plumidenticulate macrosetae. Endopodite of 2-segments; proximal segment inerm; distal segment with 4 simple setae.</p><p><bold>Maxilliped</bold> (Fig. <xref ref-type="fig" rid="F6198931">4</xref>, MP) exopod reduced, longer than broad, with 2 elongate pectinate macrosetae. Endopod vestigial, represented by isolated seta. Basal endite broad, lateral margin straight, apical fifth of anterior surface and distal margin with stout pectinate spines and macrosetae; more macrosetae medially than at apex, apex with more spines.</p><p><bold>Gnathopod</bold> (Fig. <xref ref-type="fig" rid="F6198874">3</xref>, GN) uniramous, basoischium elongate, 4Í as long as broad, innerm. Merus subequal to basoischium. Carpus expanded distally, bearing a longitudinal row of 5 simple setae macrosetae on medial margins; each seta shorter than carpus. Propodus suboval, bearing longitudinal row of 5 simple setae on medial margin; each seta subequal to the length of propodus. Dactylus suboval, distal margin convex. Unguis formed by 3 curved spines at distolateral corner. Dactylus distomedial angle inerm.</p><p><bold>Pereopod II</bold> (Fig. <xref ref-type="fig" rid="F6198874">3</xref>) coxa not pronounced, rounded. Exopod 0.8x length of endopod, composed of 2 segments: basal segment suboval, inerm. Segment 4-6 distal corner with plumose macrosetae. Basis subcylindrical, with one medial seta and one distal seta, 3Í as long as wide. Ischiomerus rectangular, twice as long as width, bearing one medial seta and one distal seta. Carpus subcylindrical, not expanded distally, 1.7x longer than width, bearing 2 medial and one lateral distal spiniform macrosetae. Propodus anterioposteriorly flattened, approximately 4x longer than width, medial margin bearing 2 setae and distal corner with one seta. Propodus lateral margin bearing 2 subapical macrosetae distally, each about as long as segment’s width. Dactylus anterioposteriorly flattened, margins converging into truncated apex; apex half as wide as base. Dactylus apex with single elongate spine (unguis), twice as long as dactylus.</p><p><bold>Pereopods III</bold> (Fig. <xref ref-type="fig" rid="F6198944">5</xref>) through IV similar to that of pereopod II. Pereopod V coxa not pronounced, rounded. Exopod 0.8x length of endopod, composed of 2 segments; proximal segment subrectangular, not expanded medially, inerm. Distal segment lanceolate, submargined in long, plumose macrosetae. Basis subcylindrical, inerm, twice as long as width. Ischiomerus subcylindrical, 3x as long as width, inerm. Carpus subcylindrical, expanded distally, 1.5x longer than width, inerm. Propodus anterioposteriorly flattened, approximately 6x longer than width, medial margin bearing a longitudinal row of well-spaced, spiniform macroseta, each subequal to segment’s width. Propodus lateral margin bearing 2 subapical macrosetae, each longer than segment’s width. Dactylus anterioposteriorly flattened, margins converging to a truncated apex; apex 0.7x as wide as base. Dactylus apex serrate, innerm.</p><p><bold>Pereopod VI</bold> (Fig. <xref ref-type="fig" rid="F6198944">5</xref>) coxa not pronounced, rounded. Exopod 0.8x length of endopod, composed of 7 segments: proximal segment suboval, medially expanded, with single macroseta at distolateral corner. Segment 2-7 subrectangular, distal corner with plumose macrosetae. Basis suboval, inerm, twice as long as width. Ischiomerus subcylindrical, 2.3x as long as width, bearing 2 medial setae. Carpus subcylindrical, not expanded distally, 1.4x longer than width, bearing 2 macrosetae medially. Propodus anterioposteriorly flattened, approximately 6x longer than width, medial margin bearing a longitudinal row of spiniform macroseta, each subequal to segment’s width. Propodus lateral margin bearing 2 subapical macrosetae, each about twice as long as segment’s width. Dactylus anterioposteriorly flattened, margins converging to a truncated apex; apex 0.7x as wide as base. Dactylus apex serrated, innerm.</p><p><bold>Uropod</bold> (Fig. <xref ref-type="fig" rid="F6198874">3</xref>) Endopod ovate, one articulate, longer unsegmented than protopod; lateral margin bearing 18 cuspidate setae; distomedial margin bearing long, plumose macrosetae, equal in length to endopod; distolateral margin bearing seven elongate plumose macrosetae. Exopod 2-segmented, first segment longer than second segment; proximal segment with straight lateral margin armed with row of stout spines; medial margin convex, widest at middle, with row of plumose macrosetae; Distal segment subovate, lateral margined with elongate, plumose macrosetae; medial edge margined with stout spines, 0.8x length of segment.</p><p><bold>Telson</bold> (Fig. <xref ref-type="fig" rid="F6198874">3</xref>) longer than broad, 1.8x longer than basal broad, tapering, distally, terminal concave, anal lobes protrude beyond the terminal stretch. Left and right subterminal margin with 9 and 12 cuspidate setae.</p></tp:treatment-sec><tp:treatment-sec sec-type="Diagnosis"><title>Diagnosis</title><p><italic><tp:taxon-name><tp:taxon-name-part taxon-name-part-type="genus" reg="Theosbaena">Theosbaena</tp:taxon-name-part> <tp:taxon-name-part taxon-name-part-type="species" reg="loko">loko</tp:taxon-name-part></tp:taxon-name></italic> sp. n. is the third species of the genus reported from Thailand. <italic><tp:taxon-name><tp:taxon-name-part taxon-name-part-type="genus" reg="Theosbaena">Theosbaena</tp:taxon-name-part> <tp:taxon-name-part taxon-name-part-type="species" reg="loko">loko</tp:taxon-name-part></tp:taxon-name></italic> sp. n. can be distinguished from its congeners in having a telson 1.8x longer than its breadth, maxilla 1 palp distal segment 4x as long as proximal palpomere and a maxillopodal exopod twice as long as its basal width. It shares some characteristics with <italic><tp:taxon-name><tp:taxon-name-part taxon-name-part-type="genus" reg="Theosbaena">T.</tp:taxon-name-part> <tp:taxon-name-part taxon-name-part-type="species" reg="cambodjiana">cambodjiana</tp:taxon-name-part></tp:taxon-name></italic> in having: mandibular palp segment 1:2:1 ratio 9:1.5:7/ segment 2 with 6 plumose setae; ocular scale evenly arcuate and rounded; gnathopod dactylus subrectangular, with 3 long, stout, arcuate macrosetae, each bearing a ventral membrane and uropod distal segment of the exopod and the distal margin of the endopod both bearing elongate, plumose macrosetae and endopod lateral edge is margined with a row of scaliform macrosetae. However, <italic><tp:taxon-name><tp:taxon-name-part taxon-name-part-type="genus" reg="Theosbaena">T.</tp:taxon-name-part> <tp:taxon-name-part taxon-name-part-type="species" reg="loko">loko</tp:taxon-name-part></tp:taxon-name></italic> sp. n. differs from <italic><tp:taxon-name><tp:taxon-name-part taxon-name-part-type="genus" reg="Theosbaena">T.</tp:taxon-name-part> <tp:taxon-name-part taxon-name-part-type="species" reg="cambodjiana">cambodjiana</tp:taxon-name-part></tp:taxon-name></italic> in the absence of pleopod 1. <italic><tp:taxon-name><tp:taxon-name-part taxon-name-part-type="genus" reg="Theosbaena">Theosbaena</tp:taxon-name-part> <tp:taxon-name-part taxon-name-part-type="species" reg="loko">loko</tp:taxon-name-part></tp:taxon-name></italic> sp. n. is similar to <italic><tp:taxon-name><tp:taxon-name-part taxon-name-part-type="genus" reg="Theosbaena">T.</tp:taxon-name-part> <tp:taxon-name-part taxon-name-part-type="species" reg="kiatwongchai">kiatwongchai</tp:taxon-name-part></tp:taxon-name></italic> in having: a mandibular palp segment 1:2:1 ratio 9:1.5:7/ segment 2 with 6 plumose setae (vs. palp segment 1:2:3 ratio 9:1.5:7/ segment 2 with 6 microsetae); pereopod 1-4 exopod contains more than 2 segments (vs. 2 segments); ocular scale evenly arcuate and rounded (vs. transverse); and uropod endopod lateral edge is margined with a row of scaliform macrosetae (vs. endopod medial margin is inerm, except for 2 filiform macrosetae, midway along its length). Diagnostic morphological characters and their variation for each population/species are given in Table <xref ref-type="table" rid="T6198963">1</xref> and the identification key of the genus <italic><tp:taxon-name><tp:taxon-name-part taxon-name-part-type="genus" reg="Theosbaena">Theosbaena</tp:taxon-name-part></tp:taxon-name></italic> is provided.</p></tp:treatment-sec><tp:treatment-sec sec-type="Distribution"><title>Distribution</title><p><italic><tp:taxon-name><tp:taxon-name-part taxon-name-part-type="genus" reg="Theosbaena">Theosbaena</tp:taxon-name-part> <tp:taxon-name-part taxon-name-part-type="species" reg="loko">loko</tp:taxon-name-part></tp:taxon-name></italic> sp. n. is only known from the freshwater pool in the dark zone of Loko Cave, Khao Chaison District, Phatthalung Province. The Cave is 352 metres long. The Cave contains three pools, with <italic><tp:taxon-name><tp:taxon-name-part taxon-name-part-type="genus" reg="Theosbaena">T.</tp:taxon-name-part> <tp:taxon-name-part taxon-name-part-type="species" reg="loko">loko</tp:taxon-name-part></tp:taxon-name></italic> sp. n. found in all three pools, although two of the pools dry out during the dry season.</p></tp:treatment-sec><tp:treatment-sec sec-type="Ecology"><title>Ecology</title><p>The new species was found swimming and walking on the clay substrate of the pool in the dark zone of the Cave. The physical factors in the pool were as follows: Temperature (25.1–25.7<sup>0</sup>C); conductivity (217–282 µS); total dissolved solids (146–182 ppm); salinity (108–137 ppm); dissolved oxygen (6.0–8.2 mgO<sub>2</sub>/l); pH (7.98–8.22); turbidity (8–12 FAU); water hardness (99–150 mg/l CaCO<sub>3</sub>); and CaCO<sub>3</sub> (70.20–85.40 mg/l). The new species co-occurs with stygobiotic isopod <italic><tp:taxon-name><tp:taxon-name-part taxon-name-part-type="genus" reg="Stenasellus">Stenasellus</tp:taxon-name-part></tp:taxon-name></italic> sp., three species of Rotifer: <italic><tp:taxon-name><tp:taxon-name-part taxon-name-part-type="genus" reg="Lecane">Lecane</tp:taxon-name-part> <tp:taxon-name-part taxon-name-part-type="species" reg="bulla">bulla</tp:taxon-name-part></tp:taxon-name></italic> (Gosse, 1851); <italic><tp:taxon-name><tp:taxon-name-part taxon-name-part-type="genus" reg="Lecane">Lecane</tp:taxon-name-part> <tp:taxon-name-part taxon-name-part-type="species" reg="hamata">hamata</tp:taxon-name-part></tp:taxon-name></italic> (Stokes, 1896); <italic><tp:taxon-name><tp:taxon-name-part taxon-name-part-type="genus" reg="Lecane">Lecane</tp:taxon-name-part> <tp:taxon-name-part taxon-name-part-type="species" reg="quadridentate">quadridentate</tp:taxon-name-part></tp:taxon-name></italic> (Ehrenberg, 1830), a species of <tp:taxon-name><tp:taxon-name-part taxon-name-part-type="family">Daphniidae</tp:taxon-name-part></tp:taxon-name> (<italic><tp:taxon-name><tp:taxon-name-part taxon-name-part-type="genus" reg="Scapholeberis">Scapholeberis</tp:taxon-name-part> <tp:taxon-name-part taxon-name-part-type="species" reg="kingi">kingi</tp:taxon-name-part></tp:taxon-name></italic> Sars, 1888) and undetermined <tp:taxon-name><tp:taxon-name-part taxon-name-part-type="family">Cyclopidae</tp:taxon-name-part></tp:taxon-name>. Moreover, two fish species were observed: <italic><tp:taxon-name><tp:taxon-name-part taxon-name-part-type="genus" reg="Barbodes">Barbodes</tp:taxon-name-part> <tp:taxon-name-part taxon-name-part-type="species" reg="binotatus">binotatus</tp:taxon-name-part></tp:taxon-name></italic> (Valenciennes, 1842) and <italic><tp:taxon-name><tp:taxon-name-part taxon-name-part-type="genus" reg="Rasbora">Rasbora</tp:taxon-name-part> <tp:taxon-name-part taxon-name-part-type="species" reg="paviana">paviana</tp:taxon-name-part></tp:taxon-name></italic> Tirant, 1885. These fish may be potential predators of this microshrimp. The co-occurrence of stygobiotic fauna in the same area is not exceptional and <italic><tp:taxon-name><tp:taxon-name-part taxon-name-part-type="genus" reg="Theosbaena">T.</tp:taxon-name-part> <tp:taxon-name-part taxon-name-part-type="species" reg="cambodjiana">cambodjiana</tp:taxon-name-part></tp:taxon-name></italic> was also reported to live in the same pool with the isopod <italic><tp:taxon-name><tp:taxon-name-part taxon-name-part-type="genus" reg="Stenasellus">Stenasellus</tp:taxon-name-part> <tp:taxon-name-part taxon-name-part-type="species" reg="cambodianus">cambodianus</tp:taxon-name-part></tp:taxon-name></italic> Boutin &amp; Magniez, 1985. Additionally, <italic><tp:taxon-name><tp:taxon-name-part taxon-name-part-type="genus" reg="Theosbaena">T.</tp:taxon-name-part> <tp:taxon-name-part taxon-name-part-type="species" reg="cambodjiana">cambodjiana</tp:taxon-name-part></tp:taxon-name></italic> in Khon Kaen, Thailand occurs with five other stygobiotic species in the same pond, i.e. <italic><tp:taxon-name><tp:taxon-name-part taxon-name-part-type="genus" reg="Dugesia">Dugesia</tp:taxon-name-part> <tp:taxon-name-part taxon-name-part-type="species" reg="deharvengi">deharvengi</tp:taxon-name-part></tp:taxon-name></italic> Kawakatsu &amp; Mitchell, 1989, <italic><tp:taxon-name><tp:taxon-name-part taxon-name-part-type="genus" reg="Heterochaetella">Heterochaetella</tp:taxon-name-part> <tp:taxon-name-part taxon-name-part-type="species" reg="glandularis">glandularis</tp:taxon-name-part></tp:taxon-name></italic> (Yamaguchi, 1953), <italic><tp:taxon-name><tp:taxon-name-part taxon-name-part-type="genus" reg="Aequigidiella">Aequigidiella</tp:taxon-name-part> <tp:taxon-name-part taxon-name-part-type="species" reg="aquilifera">aquilifera</tp:taxon-name-part></tp:taxon-name></italic> Botosaneanu &amp; Stock, 1989, <italic><tp:taxon-name><tp:taxon-name-part taxon-name-part-type="genus" reg="Stenasellus">Stenasellus</tp:taxon-name-part> <tp:taxon-name-part taxon-name-part-type="species" reg="rigali">rigali</tp:taxon-name-part></tp:taxon-name></italic> Magniez, 1991 and <italic><tp:taxon-name><tp:taxon-name-part taxon-name-part-type="genus" reg="Siamoporus">Siamoporus</tp:taxon-name-part> <tp:taxon-name-part taxon-name-part-type="species" reg="deharvengi">deharvengi</tp:taxon-name-part></tp:taxon-name></italic> Spangler, 1996 (<xref ref-type="bibr" rid="B6198601">Deharveng and Bedos 2012</xref>). Unfortunately, there are no ecological data for <italic><tp:taxon-name><tp:taxon-name-part taxon-name-part-type="genus" reg="Theosbaena">T.</tp:taxon-name-part> <tp:taxon-name-part taxon-name-part-type="species" reg="kiatwongchai">kiatwongchai.</tp:taxon-name-part></tp:taxon-name></italic> The authors attempted to access the habitat of <italic><tp:taxon-name><tp:taxon-name-part taxon-name-part-type="genus" reg="Theosbaena">T.</tp:taxon-name-part> <tp:taxon-name-part taxon-name-part-type="species" reg="kiatwongchai">kiatwongchai</tp:taxon-name-part></tp:taxon-name></italic> in August 2020, but unfortunately, the cave access was dangerous and the Forest Park staff claimed that the air was unsuitable, meaning that it was impossible to undertake a fauna and habitat evaluation of the cave.</p></tp:treatment-sec><tp:treatment-sec sec-type="Conservation"><title>Conservation</title><p>The researchers herein propose <italic><tp:taxon-name><tp:taxon-name-part taxon-name-part-type="genus" reg="Theosbaena">T.</tp:taxon-name-part> <tp:taxon-name-part taxon-name-part-type="species" reg="loko">loko</tp:taxon-name-part></tp:taxon-name></italic> sp. n. as an endangered species according to the <xref ref-type="bibr" rid="B6198633">IUCN Standards and Petitions Committee (2019)</xref> criteria. This status is proposed because its population size is small (only seven captured specimens from five observations). The new species is highly endemic to the permanent pool in the Loko Cave and the discovery considerably extends the narrow geographic occurrence of the genus (Fig. <xref ref-type="fig" rid="F6198846">1</xref>). The karst hill and the Cave are surrounded by agricultural areas, such as paddy fields and rubber and orchard plantations, where agricultural practices and anthropogenic activities have significantly increased. Today the Cave has become a tourist attraction where lights and simple infrastructure inside the Cave have been introduced. The habitat is, therefore, threatened in the face of growing anthropogenic disturbance. Interestingly, this Cave has one of the richest fauna in Thailand, harbouring at least 79 species of cave fauna with many species that are unknown to science (<xref ref-type="bibr" rid="B6198652">Jantarit et al. 2020</xref>). The Cave also hosts Pendlebury's roundleaf bat, <italic><tp:taxon-name><tp:taxon-name-part taxon-name-part-type="genus" reg="Hipposideros">Hipposideros</tp:taxon-name-part> <tp:taxon-name-part taxon-name-part-type="species" reg="pendleburyi">pendleburyi</tp:taxon-name-part></tp:taxon-name></italic> Chasen, 1936, which has been assessed as a vulnerable species by the IUCN. Hence, the description of this new species not only emphasises the high level of endemism in this cave, but also has implications for environmental awareness, developing policy for cave conservation strategies, together with promoting ecotourism in the areas.</p></tp:treatment-sec><tp:treatment-sec><!--Section generated to contain objects referenced in tp:taxon-treatment.--><fig id="F6198874" position="float" orientation="portrait"><object-id xmlns:xlink="http://www.w3.org/1999/xlink" content-type="arpha" xlink:type="simple">3F1AE784-8C6A-510A-A67B-09981EE851AE</object-id><object-id xmlns:xlink="http://www.w3.org/1999/xlink" content-type="doi" xlink:type="simple">10.3897/BDJ.8.e59528.figure3</object-id><label>Figure 3.</label><caption><p><italic><tp:taxon-name><tp:taxon-name-part taxon-name-part-type="genus" reg="Theosbaena">Theosbaena</tp:taxon-name-part> <tp:taxon-name-part taxon-name-part-type="species" reg="loko">loko</tp:taxon-name-part></tp:taxon-name></italic> sp. n. 2.4 mm. A1, antenna 1; A2, antenna 2; GN, gnathopod; P1, Pereopod 2; UR, uropod; T, telson. All scale bars represent 0.2 mm.</p></caption><graphic xmlns:xlink="http://www.w3.org/1999/xlink" xlink:href="bdj-08-e59528-g003.jpg" position="float" id="oo_460126.jpg" orientation="portrait" xlink:type="simple"><uri content-type="original_file" xlink:type="simple">https://binary.pensoft.net/fig/460126</uri></graphic></fig><fig id="F6198931" position="float" orientation="portrait"><object-id xmlns:xlink="http://www.w3.org/1999/xlink" content-type="arpha" xlink:type="simple">24E9F77F-8052-5F47-82ED-3DAA0810BE1B</object-id><object-id xmlns:xlink="http://www.w3.org/1999/xlink" content-type="doi" xlink:type="simple">10.3897/BDJ.8.e59528.figure4</object-id><label>Figure 4.</label><caption><p><italic><tp:taxon-name><tp:taxon-name-part taxon-name-part-type="genus" reg="Theosbaena">Theosbaena</tp:taxon-name-part> <tp:taxon-name-part taxon-name-part-type="species" reg="loko">loko</tp:taxon-name-part></tp:taxon-name></italic> sp. n. 2.46 mm. LMD, left mandible; RMD, right mandible; MX1, maxilla 1; MX2, maxilla 2; MP, Maxilliped. All scale bars represent 0.2 mm.</p></caption><graphic xmlns:xlink="http://www.w3.org/1999/xlink" xlink:href="bdj-08-e59528-g004.jpg" position="float" id="oo_460127.jpg" orientation="portrait" xlink:type="simple"><uri content-type="original_file" xlink:type="simple">https://binary.pensoft.net/fig/460127</uri></graphic></fig><fig id="F6198944" position="float" orientation="portrait"><object-id xmlns:xlink="http://www.w3.org/1999/xlink" content-type="arpha" xlink:type="simple">DE19CEB1-7715-5D09-8EBB-230ACB5F913D</object-id><object-id xmlns:xlink="http://www.w3.org/1999/xlink" content-type="doi" xlink:type="simple">10.3897/BDJ.8.e59528.figure5</object-id><label>Figure 5.</label><caption><p><italic><tp:taxon-name><tp:taxon-name-part taxon-name-part-type="genus" reg="Theosbaena">Theosbaena</tp:taxon-name-part> <tp:taxon-name-part taxon-name-part-type="species" reg="loko">loko</tp:taxon-name-part></tp:taxon-name></italic> sp. n. 2.46 mm. P3, pereopod 3; P4, pereopod 4; P5, pereopod 5; P6, pereopod 6; P7, pereopod 7. All scale bars represent 0.2 mm.</p></caption><graphic xmlns:xlink="http://www.w3.org/1999/xlink" xlink:href="bdj-08-e59528-g005.jpg" position="float" id="oo_460129.jpg" orientation="portrait" xlink:type="simple"><uri content-type="original_file" xlink:type="simple">https://binary.pensoft.net/fig/460129</uri></graphic></fig><table-wrap id="T6198963" position="float" orientation="portrait"><label>Table 1.</label><caption><p>Diagnostic morphological characters of known <italic><tp:taxon-name><tp:taxon-name-part taxon-name-part-type="genus" reg="Theosbaena">Theosbaena</tp:taxon-name-part></tp:taxon-name></italic> species and their variation for each population/species (N/A indicates no information).</p></caption><table rules="all" border="1"><tbody><tr><td rowspan="1" colspan="1">
              <bold>Characters/species</bold>
            </td><td rowspan="1" colspan="1">
              <bold><italic><tp:taxon-name><tp:taxon-name-part taxon-name-part-type="genus" reg="Theosbaena">Theosbaena</tp:taxon-name-part> <tp:taxon-name-part taxon-name-part-type="species" reg="cambodjiana">cambodjiana</tp:taxon-name-part></tp:taxon-name></italic></bold>
            </td><td rowspan="1" colspan="1">
              <bold><italic><tp:taxon-name><tp:taxon-name-part taxon-name-part-type="genus" reg="Theosbaena">Theosbaena</tp:taxon-name-part> <tp:taxon-name-part taxon-name-part-type="species" reg="kiatwongchai">kiatwongchai</tp:taxon-name-part></tp:taxon-name></italic></bold>
            </td><td rowspan="1" colspan="1">
              <bold><italic><tp:taxon-name><tp:taxon-name-part taxon-name-part-type="genus" reg="Theosbaena">Theosbaena</tp:taxon-name-part> <tp:taxon-name-part taxon-name-part-type="species" reg="loko">loko</tp:taxon-name-part></tp:taxon-name></italic> sp. n.</bold>
            </td></tr><tr><td rowspan="1" colspan="1">Flagellum on antenna 1</td><td rowspan="1" colspan="1">29</td><td rowspan="1" colspan="1">25</td><td rowspan="1" colspan="1">19</td></tr><tr><td rowspan="1" colspan="1">Accessory flagellum</td><td rowspan="1" colspan="1">14</td><td rowspan="1" colspan="1">13</td><td rowspan="1" colspan="1">10</td></tr><tr><td rowspan="1" colspan="1">Ocular scales</td><td rowspan="1" colspan="1">evenly arcuate and rounded</td><td rowspan="1" colspan="1">more transverse, with the widest point being just medial to the centre-line of the structure.</td><td rowspan="1" colspan="1">evenly arcuate and rounded</td></tr><tr><td rowspan="1" colspan="1">
              <bold>Mandible</bold>
            </td><td rowspan="1" colspan="1"/><td rowspan="1" colspan="1"/><td rowspan="1" colspan="1"/></tr><tr><td rowspan="1" colspan="1">Palp segment</td><td rowspan="1" colspan="1">1:2:1</td><td rowspan="1" colspan="1">1:2:3</td><td rowspan="1" colspan="1">1:2:1</td></tr><tr><td rowspan="1" colspan="1">Setae</td><td rowspan="1" colspan="1">8 plumidenticulate macrosetae</td><td rowspan="1" colspan="1">6 microsetae</td><td rowspan="1" colspan="1">6 plumose macrosetae</td></tr><tr><td rowspan="1" colspan="1">Corpus mandibula</td><td rowspan="1" colspan="1">L- 6 dentate, R-4 dentate</td><td rowspan="1" colspan="1">N/A</td><td rowspan="1" colspan="1">L- 6 dentate, R-5 dentate</td></tr><tr><td rowspan="1" colspan="1"><bold>Maxilla I</bold> palp- distal palpomere: proximal palpomere</td><td rowspan="1" colspan="1">subequal</td><td rowspan="1" colspan="1">twice</td><td rowspan="1" colspan="1">four times</td></tr><tr><td rowspan="1" colspan="1">Maxillopodal exopod</td><td rowspan="1" colspan="1">1.5 times its basal width</td><td rowspan="1" colspan="1">greatly reduced, as long as width and the point of articulation is not clear; fused</td><td rowspan="1" colspan="1">twice as long as basal width</td></tr><tr><td rowspan="1" colspan="1">
              <bold>Gnathopod dactylus</bold>
            </td><td rowspan="1" colspan="1"/><td rowspan="1" colspan="1"/><td rowspan="1" colspan="1"/></tr><tr><td rowspan="1" colspan="1">shape</td><td rowspan="1" colspan="1">subrectangular</td><td rowspan="1" colspan="1">subtriangular, widest apically</td><td rowspan="1" colspan="1">subrectangular</td></tr><tr><td rowspan="1" colspan="1">membranous macrosetae</td><td rowspan="1" colspan="1">present (3)</td><td rowspan="1" colspan="1">absent</td><td rowspan="1" colspan="1">present (3)</td></tr><tr><td rowspan="1" colspan="1">dorsoapical ungual spine</td><td rowspan="1" colspan="1">absent</td><td rowspan="1" colspan="1">present</td><td rowspan="1" colspan="1">present</td></tr><tr><td rowspan="1" colspan="1">ventroapical setal tuft</td><td rowspan="1" colspan="1">absent</td><td rowspan="1" colspan="1">present</td><td rowspan="1" colspan="1">present</td></tr><tr><td rowspan="1" colspan="1">distal margin</td><td rowspan="1" colspan="1">widened and somewhat flattened</td><td rowspan="1" colspan="1">convex</td><td rowspan="1" colspan="1">convex</td></tr><tr><td rowspan="1" colspan="1">distomedial angle</td><td rowspan="1" colspan="1">N/A</td><td rowspan="1" colspan="1">a row of short setae</td><td rowspan="1" colspan="1">inerm</td></tr><tr><td rowspan="1" colspan="1">unguis</td><td rowspan="1" colspan="1">three arced (modified) serrulate macrosetae (type IIB1) with a prominent membrane ventrally.</td><td rowspan="1" colspan="1">single curved spine at the distolateral corner.</td><td rowspan="1" colspan="1">three curved spines at the distolateral corner.</td></tr><tr><td rowspan="1" colspan="1">
              <bold>Pereopod 7</bold>
            </td><td rowspan="1" colspan="1"/><td rowspan="1" colspan="1"/><td rowspan="1" colspan="1"/></tr><tr><td rowspan="1" colspan="1">coxa</td><td rowspan="1" colspan="1">not pronounced</td><td rowspan="1" colspan="1">pronounced</td><td rowspan="1" colspan="1">not pronounced</td></tr><tr><td rowspan="1" colspan="1">Exopod: endopod</td><td rowspan="1" colspan="1">N/A</td><td rowspan="1" colspan="1">0.8</td><td rowspan="1" colspan="1">0.8</td></tr><tr><td rowspan="1" colspan="1">Basal segment</td><td rowspan="1" colspan="1">N/A</td><td rowspan="1" colspan="1">rectangular, with a spine at distolateral corner</td><td rowspan="1" colspan="1">suboval, inerm.</td></tr><tr><td rowspan="1" colspan="1">Penial lobe</td><td rowspan="1" colspan="1">subcylindrical and slightly bent</td><td rowspan="1" colspan="1">straight and fusiform</td><td rowspan="1" colspan="1">simple, naked, tall, almost straight</td></tr><tr><td rowspan="1" colspan="1">
              <bold>Ple I</bold>
            </td><td rowspan="1" colspan="1">present</td><td rowspan="1" colspan="1">absent</td><td rowspan="1" colspan="1">absent</td></tr><tr><td rowspan="1" colspan="1">
              <bold>Uropod</bold>
            </td><td rowspan="1" colspan="1"/><td rowspan="1" colspan="1"/><td rowspan="1" colspan="1"/></tr><tr><td rowspan="1" colspan="1">Endopod</td><td rowspan="1" colspan="1">Oval, distal segment bearing elongate plumose macrosetae subequal to endopod, lateral edge is<break/>margined with a row of scaliform macrosetae.</td><td rowspan="1" colspan="1">Oval, distal segment bearing elongate plumose macrosetae shorter than exopod, lateral edge margined with small spiniform macrosetae and two filiform plumose setae at mid-length.</td><td rowspan="1" colspan="1">Suboval, distal segment bearing elongate plumose macrosetae subequal to exopod, lateral edge is<break/>margined with a row of scaliform macrosetae.</td></tr><tr><td rowspan="1" colspan="1">Exdopod</td><td rowspan="1" colspan="1">Distal segment subovate, lateral margin with elongate plumose macrosetae, medial edge without spines; segment apex with single elongate spine 0.8x the length of the segment.</td><td rowspan="1" colspan="1">Distal segment subovate, lateral margin with elongate, plumose macrosetae; medial edge margined with spines; segment apex with single elongate spine 0.8x length of<break/>segment.</td><td rowspan="1" colspan="1">Distal segment subovate, lateral margin with elongate, plumose macrosetae; medial edge margined with stout<break/>spines; segment apex without elongate spine.</td></tr><tr><td rowspan="1" colspan="1">
              <bold>Telson</bold>
            </td><td rowspan="1" colspan="1">entire</td><td rowspan="1" colspan="1">emarginate</td><td rowspan="1" colspan="1">emarginate</td></tr><tr><td rowspan="1" colspan="1">Telson length/width ratio</td><td rowspan="1" colspan="1">0.8</td><td rowspan="1" colspan="1">1.2</td><td rowspan="1" colspan="1">1.8</td></tr><tr><td rowspan="1" colspan="1">Telson apex</td><td rowspan="1" colspan="1">apical region margined with macrosetae, apex entire.</td><td rowspan="1" colspan="1">apex lobes have curved, rigid spines that arc medially towards the medial cleft</td><td rowspan="1" colspan="1">apex lobes have curved, rigid spines that arc medially towards the medial cleft</td></tr></tbody></table></table-wrap><fig id="F6198846" position="float" orientation="portrait"><object-id xmlns:xlink="http://www.w3.org/1999/xlink" content-type="arpha" xlink:type="simple">7E951AE4-615D-5D40-9773-096CC776B235</object-id><object-id xmlns:xlink="http://www.w3.org/1999/xlink" content-type="doi" xlink:type="simple">10.3897/BDJ.8.e59528.figure1</object-id><label>Figure 1.</label><caption><p>Distribution of <italic><tp:taxon-name><tp:taxon-name-part taxon-name-part-type="genus" reg="Theosbaena">Theosbaena</tp:taxon-name-part></tp:taxon-name></italic> in the Oriental Region. (Left) <italic><tp:taxon-name><tp:taxon-name-part taxon-name-part-type="genus" reg="Theosbaena">T.</tp:taxon-name-part> <tp:taxon-name-part taxon-name-part-type="species" reg="cambodjiana">cambodjiana</tp:taxon-name-part></tp:taxon-name></italic> in red circle, <italic><tp:taxon-name><tp:taxon-name-part taxon-name-part-type="genus" reg="Theosbaena">T.</tp:taxon-name-part> <tp:taxon-name-part taxon-name-part-type="species" reg="kiatwongchai">kiatwongchai</tp:taxon-name-part></tp:taxon-name></italic> in blue circle and <italic><tp:taxon-name><tp:taxon-name-part taxon-name-part-type="genus" reg="Theosbaena">T.</tp:taxon-name-part> <tp:taxon-name-part taxon-name-part-type="species" reg="loko">loko</tp:taxon-name-part></tp:taxon-name></italic> sp. n. in green circle. (Right) Khao Chaison isolated karst system extracted from Google Earth.</p></caption><graphic xmlns:xlink="http://www.w3.org/1999/xlink" xlink:href="bdj-08-e59528-g001.jpg" position="float" id="oo_460119.jpg" orientation="portrait" xlink:type="simple"><uri content-type="original_file" xlink:type="simple">https://binary.pensoft.net/fig/460119</uri></graphic></fig></tp:treatment-sec><ref-list><ref id="B6198601"><element-citation xmlns:xlink="http://www.w3.org/1999/xlink" publication-type="chapter" xlink:type="simple"><person-group person-group-type="author"><name name-style="western"><surname>Deharveng</surname><given-names>Louis</given-names></name><name name-style="western"><surname>Bedos</surname><given-names>Anne</given-names></name></person-group><year>2012</year><chapter-title>Diversity patterns in the Tropics</chapter-title><person-group person-group-type="editor"><name name-style="western"><surname>White</surname><given-names>William B.</given-names></name><name name-style="western"><surname>Culver</surname><given-names>David C.</given-names></name></person-group><source>Encyclopedia of Caves</source><edition>2nd Edition</edition><publisher-loc>Chennai</publisher-loc><size units="page">966</size><pub-id pub-id-type="doi">10.1016/B978-0-12-383832-2.00032-3</pub-id></element-citation></ref><ref id="B6198633"><element-citation xmlns:xlink="http://www.w3.org/1999/xlink" publication-type="website" xlink:type="simple"><person-group person-group-type="author"><name name-style="western"><surname>Committee</surname><given-names>IUCN Standards and Petitions</given-names></name></person-group><article-title>Guidelines for Using the IUCN Red List Categories and Criteria. Version 14. Prepared by the Standards and Petitions Committee</article-title><uri xlink:type="simple">http://www.iucnredlist.org/documents/RedListGuidelines.pdf</uri><date-in-citation content-type="access-date">2020-09-15T00:00:00+03:00</date-in-citation></element-citation></ref><ref id="B6198652"><element-citation xmlns:xlink="http://www.w3.org/1999/xlink" publication-type="other" xlink:type="simple"><person-group person-group-type="author"><name name-style="western"><surname>Jantarit</surname><given-names>S.</given-names></name><name name-style="western"><surname>Thongtip</surname><given-names>U.</given-names></name><name name-style="western"><surname>Boonrotpong</surname><given-names>S.</given-names></name><name name-style="western"><surname>Soisook</surname><given-names>P.</given-names></name><name name-style="western"><surname>Sa-ardrit</surname><given-names>P.</given-names></name><name name-style="western"><surname>Promdam</surname><given-names>R.</given-names></name><name name-style="western"><surname>Mitphongchon</surname><given-names>N</given-names></name><name name-style="western"><surname>Pimsai</surname><given-names>A.</given-names></name></person-group><year>2020</year><article-title>An interdisciplinary approach to evaluate geological structures, physical factors and biodiversity of cave ecosystem: a case study in tourist caves of Satun, Phatthalung and Trang province.</article-title><publisher-name>A final report to the Biodiversity-Based Economy Development Office (Public Organization), 200 p. (in Thai)</publisher-name></element-citation></ref></ref-list></tp:taxon-treatment>
